# Supplementary material for: Confirmation of the Prognostic Value of Foxp3+ Cells in Canine Mammary Tumors
Source: Animals (Basel). 2023 Jan 31;13(3):505. doi: 10.3390/ani13030505 (PMC9913641; doi:10.3390/ani13030505)
Supplement: Supplementary file 1 [file animals-13-00505-s001.zip]

Archive with 1 entries (1 files):
- animals-2142247-supplementary.pdf
